# Supplementary material for: Diversity and Correlation Analysis of Endophytes and Top Metabolites in Phlomoides rotata Roots from High-Altitude Habitats
Source: Microorganisms. 2025 Feb 25;13(3):503. doi: 10.3390/microorganisms13030503 (PMC11944690; doi:10.3390/microorganisms13030503)
Supplement: Supplementary file 1 [file microorganisms-13-00503-s001.zip]

Archive with 3 entries (3 files):
- Figure S1.tif
- figure S2.tif
- Tables .pdf
